# Supplementary material for: Ablation dynamics during laser interstitial thermal therapy for mesiotemporal epilepsy
Source: PLoS One. 2018 Jul 6;13(7):e0199190. doi: 10.1371/journal.pone.0199190 (PMC6034782; doi:10.1371/journal.pone.0199190)
Supplement: S1 Table — N = 29. AHC, amygdalohippocampal cortex; GAD, gadolinium; MTS, mesiotemporal sclerosis; M-L, mesial-lateral; S-I, superior-inferior. (XLSX) [file pone.0199190.s001.xlsx]

## Sheet: Axial Analysis
					Time (sec)																																		Volume (mm3)		Axial Area (px)				Independent Variables:
Age (years)	Gender (m=0)	MTS (y=1)		Laser power (%)	0	6.67	13.34	20.01	26.68	33.35	40.02	46.69	53.36	60.03	66.7	73.37	80.04	86.71	93.38	100.05	106.72	113.39	120.06	126.73	133.4	140.07	146.74	153.41	160.08	166.75	173.42	180.09	186.76	193.43	200.1		Inverse time const.		Postop 6m	Intraop	TDE	Postop 6m	Intraop	DSC overlap	Choroidal fissure (mm3)	Temporal horn (mm3)	AHC (mm3)	T1 se	T1 fe gad
45	0	1		85	3	9	37	62	90	113	126	140	160	168	182	198	213	222	229	237	246	254	260	264	264	267	272	278	282	287							0.0027		2907.2	4554	492	434	510	0.825203	21.9	22.3	2530	570.22	999.75
27	1	0		80	6	54	92	117	138	147	155	163	173	183	194	206	214	219	223	228	231	233	236	236	238	238											0.0053		2445.2	9854.2	635	387	907	0.7394	27.6	84.3	3406	613.62	1144.29
59	0	1		80	7	14	23	35	39	47	51	54	56	64	73	74	78	81	85	85	89	94	102	105	116	118	123	127	132	134							0.0076		3097.5	5334.4	577	445	532	0.745234	113.2	354.2	2683	613.89	1224.07
31	1	0		85	3	9	37	62	90	113	126	140	160	168	182	198	213	222	229	237	246	254	260	264	264	267	272	278	282	287							0.008		3019.9	7617.3	498	391	661	0.781124	136.4	69.3	3242	539.15	721.92
50	1	0		80	0	0	15	30	60	89	105	120	127	137	148	153	163	174	182	193	197	205	200	204	209	215	224	224	220	225	229	229	239	243	246		0.0086		1405.4	4490.4	519	269	509	0.520231	159.7	104.9	2789	702.3	1128.26
59	1	1		80	0	0	0	1	14	36	57	70	89	118	141	145	157	158	159	161	169	171	174	183	185	188	194	197	197	200							0.0091		2153.1	5531.7	470	356	550	0.708511	39.1	477.6	2915	597.81	1014.4
44	1	1		80	0	0	30	53	73	84	99	104	110	116	127	135	138	147	153	155	160	164	169	172	175	176	180	186	192	192	196	200	204	206			0.0099		2187.2	5643.1	548	389	535	0.698905	78.2	280.8	2643	619.47	502.99
50	1	1		80	4	11	50	79	100	114	125	139	154	169	178	187	193	204	210	220	228	233	240	242	245	251	258	263	269	272	277	282	285	285			0.0103		2816.9	8516	523	389	466	0.739962	113.7	177.3	2705	605.53	1137.05
29	0	0		85	0	3	22	51	73	89	105	117	127	138	149	160	170	181	183	200	209	219	223	228	244	252	254	269	261	277	279	285	291	297			0.0107		3935.5	7044	638	590	777	0.866771	181.5	367.5	3477	598.06	1005.11
69	0	1		80	29	29	35	58	82	96	113	122	133	145	155	158	165																				0.0107		2742.8	6310.8	590	435	682	0.720339	239.2	523.6	5342	675.75	1235.73
54	1	1		80	0	20	48	76	95	115	130	140	152	170	177	190	197	208	207	217	219	231	233	239													0.0114		2311.4	5171.7	376	361	555	0.797872	23	68.5	3230	530.96	705.9
38	0	1		80	1	3	34	69	94	112	131	135	148	172	178	185	190	200	215	224	231	238															0.0125		1370.9	5265.6	526	295	621	0.560837	61.5	65	2588	596.58	891.36
50	0	1		80	41	56	66	67	74	107	121	122	137	139	157	162	153																				0.0126		2432.2	3961.8	535	422	521	0.745794	69.3	287.7	3120	401.67	1495.18
21	1	0		80	0	3	18	50	70	87	101	107																									0.0127		1386.9	4984.8	420	298	535	0.702381	134.7	280.4	2988	508.64	433.47
36	0	0		65	0	0	12	36	54	67	89	102	119	125	141	159	170	176	182	185	194	198	201	203	211	212	215	220	226	228	233	232	234				0.0132		3730.9	6872.7	528	467	708	0.854167	176.8	115.7	3041	488.89	1033.73
62	0	1		80	1	0	7	33	42	60	73	93	114	124	136	148	154	165	170	174	179	184	189	196	202	211	216	218	222	227	230	227	232	232	242		0.0133		2099.3	5233.7	470	329	528	0.674468	83.9	356.1	2290	328.6	364.8
56	1	0		80	6	8	37	59	71	82	99	109	123	137	153	162	168	177	182	185	191	192	199	200													0.0133		1468	4970.3	476	288	579	0.605042	135.5	46.4	2915	359.58	684.74
30	1	1		85	3	9	37	62	90	113	126	140	160	168	182	198	213	222	229	237	246	254	260	264	264	267	272	278	282	287							0.0133		2843.7	5982.3	546	469	555	0.833333	36.8	14	2796	1162.11	1563.01
24	0	1		75	3	21	64	93	120	144	168	187	194	207	223	228	237	242	246	249	252	256															0.0136		3344.7	5775.8	506	424	619	0.810277	66	170.5	3046	587.77	428.67
53	0	1		85	0	0	20	34	62	86	99	123	137	151	168	178	185	192	195	210	212	225	232														0.0136		2322.5	5760.4	510	410	677	0.778431	70	59.8	2887	555.16	919.63
42	1	1		80	0	1	9	25	29	34	37	42	43	43	43	49	51	51	54	62	66	72	74	74	76	79	80										0.0144		2319.3	6146.7	341	376	620	0.894428	69.1	139.8	3281	535.04	1099.53
37	0	1		85	1	4	34	58	72	91	110	119	127	136	145	155	159	167	171	175	173	179															0.0147		1663.6	4794.5	419	309	429	0.704057	177.6	350.9	3299	554.66	1020.25
38	0	0		80	0	49	72	95	120	130	136	146	157	163	191	195	200	207	212	213	218	218	224	228													0.0161		1069	4014	266	139	332	0.477444	199.1	403.3	2579	485.15	962.75
38	0	1		75	0	0	0	0	22	53	72	85	100	107	118	127	137	141	151	160	164	170	175	179	184	190	196	197	202	205	208	209	212	213			0.0188		1622.5	2506.3	500	349	430	0.67	58.9	337	2905	295.11	308.83
45	0	1		80	0	1	39	79	104	117	145	159	170	187	198	213																					0.0206		3667.3	7046.9	545	452	622	0.822018	4	67.2	2758	580.69	433.16
47	1	1		80	0	27	59	72	88	99	114	124	134	144	148																						0.0211		1656.9	4052.2	414	298	466	0.707729	12.1	27.1	2724	471.4	719.29
25	0	0		80	3	4	37	68	86	101	119	129	137	161																							0.0227		3461.1	5325.9	426	448	593	0.946009	39.9	56.5	3368	640.77	896.65
38	1	1		75	11	10	14	37	63	80	114	132	144	163	171	189	197	203	214	222	236	239	250	260	262	270	273	281	287	294	297	300	305	306	312		0.013		2801.8	4961.5	577	459	586	0.740035	92.3	69.1	2521	546.74	1034.86
66	0	1		80	11	44	74	100	110	129	149	165	169	179	188	189	201	198	207	216	222	229	233														0.0243		2590.7	6431.2	555	506	767	0.738739	61.2	114.4	3308	389.48	264.7
[truncated: 8 more columns]
