# Supplementary material for: Ablation dynamics during laser interstitial thermal therapy for mesiotemporal epilepsy
Source: PLoS One. 2018 Jul 6;13(7):e0199190. doi: 10.1371/journal.pone.0199190 (PMC6034782; doi:10.1371/journal.pone.0199190)
Supplement: S2 Table — N = 17. AHC, amygdalohippocampal cortex; GAD, gadolinium; MTS, mesiotemporal sclerosis; M-L, mesial-lateral; S-I, superior-inferior. (XLSX) [file pone.0199190.s002.xlsx]

## Sheet: Sagittal Analysis
					Time (sec)																													Volume (mm3)		Axial Area (px)				Independent variables:
Age (years)	Gender (m=0)	MTS (y=1)		Laser power (%)	0	6.67	13.34	20.01	26.68	33.35	40.02	46.69	53.36	60.03	66.7	73.37	80.04	86.71	93.38	100.05	106.72	113.39	120.06	126.73	133.4	140.07	146.74	153.41	160.08	166.75	173.42	180.09		Postop 6m	Intraop	TDE	Postop 6m	Intraop	DSC Overlap	Choroidal fissure (mm3)	Temporal horn (mm3)	AHC (mm3)	T1 se	T1 fe gad	T2 fse fs	Total Joules	Ablation time (s)	Mean Power (%)	ML location
45	0	1		85	0	0	7	20	28	38	40	45	52	58	61	65	68	70	71	74	74	74	78	80	82	86	87	87	89					2907.2	4554	492	434	510	0.825203	21.9	22.3	2530	570.22	999.75	504.35	7428	724	10.2597	0.433333
59	0	1		80	2	2	11	22	26	32	45	47	52	57	56	56	66	61	68	70	67	71	75	80	81	87	83							3097.5	5334.4	577	445	532	0.745234	113.2	354.2	2683	613.89	1224.07	730.17	7948.95	816	9.74136	0.48
31	1	0		85	0	26	46	64	77	89	98	109	118	122	137	146	149	159	161	163	169	171	172	172	172	172	172	172	172	172				3019.9	7617.3	498	391	661	0.781124	136.4	69.3	3242	539.15	721.92	450.05	5886.9	608	9.6824	0.521053
54	1	1		80	2	2	5	18	32	40	47	52	64	64	71	73	74	77	79	84	87	95	96											2311.4	5171.7	376	361	555	0.797872	23	68.5	3230	530.96	705.9	644.98	4716	463	10.1857	0.578571
38	0	1		80	2	2	10	18	34	41	49	59	67	78	82	88	89	91	90	99	105													1370.9	5265.6	526	295	621	0.560837	61.5	65	2588	596.58	891.36	462.32	5365.65	519	10.3384	0.48
21	1	0		80	0	0	1	18	28	37	46																							1386.9	4984.8	420	298	535	0.702381	134.7	280.4	2988	508.64	433.47	574.88	10254.3	942	10.8857	0.285714
36	0	0		65	0	0	10	23	33	39	52	59	70	75	82	94	102	104	107	109	115	118	121	122	126	128	130	133	135	138	140			3730.9	6872.7	528	467	708	0.854167	176.8	115.7	3041	488.89	1033.73	551.83	6861	677	10.1344	0.610837
56	1	0		80	2	2	4	21	28	30	39	42	44	50	55	59	59	59	65	63	66	72	71	75										1468	4970.3	476	288	579	0.605042	135.5	46.4	2915	359.58	684.74	320.34	9454.5	1036	9.12597	0.589595
30	1	1		85	3	4	12	18	26	30	31	34	36	39	43	45	46	50	54	55	55	57	57	59	60	61	61	62	64	67	67			2843.7	5982.3	546	469	555	0.833333	36.8	14	2796	1162.11	1563.01	414.51	14154	1626	8.7048	0.455446
24	0	1		75	1	2	26	35	44	58	61	68	74	83	92	97	99	105	106	111	113	113	110											3344.7	5775.8	506	424	619	0.810277	66	170.5	3046	587.77	428.67	512.35	8050.8	807	9.97621	0.502242
53	0	1		85	1	6	24	33	41	54	65	69	77	85	93	93	96	100	105	114	116	119												2322.5	5760.4	510	410	677	0.778431	70	59.8	2887	555.16	919.63	485.7	6051	570	10.6158	0.473684
42	1	1		80	0	0	0	5	13	21	25	30	33	34	40	42	46	45	45	48	51	50	51	50	51	52	51	51						2319.3	6146.7	341	376	620	0.894428	69.1	139.8	3281	535.04	1099.53	615.13	9062.25	927	9.77589	0.454545
37	0	1		85	16	16	26	36	40	49	52	64	71	78	78	81	87	86	90	90	94													1663.6	4794.5	419	309	429	0.704057	177.6	350.9	3299	554.66	1020.25	495.57	4647	458	10.1463	0.533333
45	0	1		80	5	5	11	28	41	55	57	63	71	73	79	84																		3667.3	7046.9	545	452	622	0.822018	4	67.2	2758	580.69	433.16	426.33	5960.85	616	9.6767	0.592233
47	1	1		80	0	0	18	35	43	48	57	62	68	70																				1656.9	4052.2	414	298	466	0.707729	12.1	27.1	2724	471.4	719.29	372.34	4592.25	542	8.47279	0.455026
25	0	0		80	0	4	20	32	42	51	55	57																						3461.1	5325.9	426	448	593	0.946009	39.9	56.5	3368	640.77	896.65	468.32	3850.05	432	8.91215	0.592233
66	0	1		80	0	9	24	27	37	49	60	64	70	71	74	76	79	80	84	90	92													2590.7	6431.2	555	506	767	0.738739	61.2	114.4	3308	389.48	264.7	293.33	6280.5	651	9.64747	0.385185
[truncated: 3 more columns]
